# Supplementary material for: Liraglutide restores impaired associative learning in individuals with obesity
Source: Nat Metab. 2023 Aug 17;5(8):1352–63. doi: 10.1038/s42255-023-00859-y (PMC10447249; doi:10.1038/s42255-023-00859-y)
Supplement: Supplementary file 6 — Data points used to generate Fig. 2. [file 42255_2023_859_MOESM6_ESM.xlsx]

## Sheet: Export Summary
	This document was exported from Numbers. Each table was converted to an Excel worksheet. All other objects on each Numbers sheet were placed on separate worksheets. Please be aware that formula calculations may differ in Excel.
	Numbers Sheet Name	Numbers Table Name	Excel Worksheet Name
	adaptive prediction error
		precision	adaptive prediction error - pre
	adaptive learning rate
		precision	adaptive learning rate - precis
	sensory prediction error
		choice prediction error	sensory prediction error - choi

## Sheet: adaptive prediction error - pre
precision
IS+ (placebo)	IS+ (liraglutide)	IS– (placebo)	IS– (liraglutide)
1.16531	0.174937	0.363724	0.939031
0.519544	0.709438	0.292152	1.02149
0.393696	0.457546	0.241179	1.15365
0.740331	0.253086	0.79687	1.08811
1.07764	0.681692	1.12506	0.430829
0.215435	1.41829	0.803162	0.990867
0.164322	1.00679	0.611905	1.03812
1.09004	1.17221	0.190754	0.187151
0.591197	0.574229	1.0265	0.668562
1.08497	1.0429	1.32562	1.36855
1.09768	0.226609	0.643758	0.295498
0.98083	0.653179	0.999366	0.35606
1.03239	1.09969	0.569886	0.586083
0.181586	1.03955	0.161329	0.40595
0.770289	0.846989	0.407339	0.632725
1.50528	0.767581	0.35837	0.794769
1.23917	1.11331	1.16634
	0.956304

## Sheet: adaptive learning rate - precis
precision
IS+ (placebo)	IS+ (liraglutide)	IS– (placebo)	IS– (liraglutide)
2.02907	0.339009	0.686585	1.78804
1.00724	1.27978	0.549016	1.82008
0.727904	0.861487	0.469946	1.97044
1.3399	0.481311	1.42958	1.95282
1.91924	1.25129	1.9734	0.829519
0.415409	2.51465	1.46902	1.82865
0.319487	1.77991	1.11838	1.85566
1.93319	2.05642	0.366553	0.362586
1.17544	1.02725	1.77518	1.18594
1.89258	1.88101	2.24973	2.34815
1.95442	0.437087	1.17958	0.563933
1.86696	1.19736	1.80221	0.676123
1.87094	1.92457	1.08454	1.06504
0.348412	1.83292	0.315118	0.745276
1.50538	1.54321	0.748701	1.15256
2.64842	1.4055	0.686358	1.41933
2.07226	2.06878	2.07943
	1.76533

## Sheet: sensory prediction error - choi
choice prediction error
IS+ (placebo)	IS+ (liraglutide)	IS– (placebo)	IS– (liraglutide)
0.55115	0.515431	0.530424	0.514092
0.513392	0.544256	0.530649	0.545473
0.539973	0.532054	0.512771	0.555272
0.541694	0.525577	0.540118	0.545029
0.549409	0.538132	0.548435	0.515855
0.518665	0.542242	0.537842	0.53373
0.51557	0.547528	0.54009	0.544148
0.548479	0.548083	0.519443	0.516422
0.503207	0.550019	0.554418	0.550353
0.550329	0.542877	0.564077	0.555587
0.544734	0.517945	0.538166	0.520756
0.515529	0.538769	0.540297	0.5265
0.544415	0.553568	0.523987	0.546437
0.520533	0.555845	0.510489	0.539741
0.507493	0.54039	0.538673	0.541067
0.555236	0.537427	0.523116	0.548626
0.56703	0.524909	0.547251
	0.538163
