# Supplementary material for: Liraglutide restores impaired associative learning in individuals with obesity
Source: Nat Metab. 2023 Aug 17;5(8):1352–63. doi: 10.1038/s42255-023-00859-y (PMC10447249; doi:10.1038/s42255-023-00859-y)
Supplement: Supplementary file 7 — Data points used to generate Fig. 3. [file 42255_2023_859_MOESM7_ESM.xlsx]

## Sheet: Export Summary
	This document was exported from Numbers. Each table was converted to an Excel worksheet. All other objects on each Numbers sheet were placed on separate worksheets. Please be aware that formula calculations may differ in Excel.
	Numbers Sheet Name	Numbers Table Name	Excel Worksheet Name
	vSTR individual contrast estimates
		vStr [16,16,-8]	vSTR individual contrast estima
	SCA individual contrast estimates
		SCA [14,24,-14]	SCA individual contrast estimat
	contrast estimates at group level
		group level estimates	contrast estimates at group lev

## Sheet: vSTR individual contrast estima
vStr [16,16,-8]
IS+ (placebo)	IS+ (liraglutide)	IS– (placebo)	IS– (liraglutide)
8.05960505483235	0.467480287121995	2.97221807966382	12.6897861008383
1.40846784908936	-0.685711717463341	-0.511827864566905	0.607439247680753
-0.917284302060782	1.0958818473102	-0.772527477350603	8.68427757001249
4.37283011444819	-3.3284984153007	-0.0876805334381577	9.98850058938961
0.852817495289164	4.73181728294392	0.69425635868667	-2.26820403019871
-1.00212518712524	2.48755793328213	3.30137342596809	-0.585151307754087
3.20934770993139	4.47287954210312	2.18412691794086	8.39310610853043
2.61808481087867	0.0516132979694346	3.72980547953078	3.01809045589226
4.51739354998105	2.33572025594404	-1.18314430610744	4.59277706682585
2.3665616023924	3.73275486584068	1.25645500550165	0.321836161081384
2.89179184484583	1.27284789975226	5.93766741753608	4.94415978728295
6.62156033956276	5.39020401175123	3.937465920292	5.07775943793501
3.23642310146974	2.05514570496072	-4.2151373511209	5.11304825899273
3.05474559403331	-3.84296299421741	3.54953952251722	7.51293453023266
2.69505077014728	4.4355754465398	0.485587669601035	6.20115201519738
0.219527161700305	5.21234444172125	3.48217699733791	2.1975096924311
8.23130542111161	2.29671145827156	4.0511446355529
	3.24465203079951

## Sheet: SCA individual contrast estimat
SCA [14,24,-14]
IS+ (placebo)	IS+ (liraglutide)	IS– (placebo)	IS– (liraglutide)
5.1821423144848	-3.0028958676571	1.0140502653858	8.47333480533925
1.29401344085347	1.42656868350106	-0.885134333810594	-0.35613009993694
-1.28335775124013	0.175290814489401	0.148043208586566	2.5718693090078
1.39541223330315	2.15626193932411	-1.31707265141802	4.30359130170969
3.0738686537525	2.686174990336	-0.845451778533526	-1.62719335238435
2.95571132627205	0.133792305426651	1.63065027339423	1.832156724124
2.84438279365002	0.554486624430831	1.60543245276305	4.24791312031699
1.10338781691255	-0.462954419165861	-1.70595982458063	2.84343941607761
2.3377337161898	1.28157413218392	0.599655084696022	1.13991344946634
0.440209767934767	2.06054303948394	-1.29522069721669	1.10334391354488
0.352534131376788	0.16686320357195	1.88394797995888	1.87174433865163
3.2329419828944	4.30484924032731	3.5999791937418	3.1653631657779
3.11648879025715	-1.01889542972583	-0.462829810404495	4.96163819695266
1.54373646028618	-1.14124280052983	1.93033929405077	3.55605497755483
2.86566293493376	0.137108311647877	-1.14994887727079	0.254911978455921
-0.00429882012429654	1.86797467752982	-1.38941187380379	2.15026325336336
0.960051549581447	0.141742682628642	0.400320185180576
	3.49918053792801

## Sheet: contrast estimates at group lev
group level estimates
peak	condition	m	ste	CI90
[14, 24, -14]	IS+ (placebo)	0.582468688488007	0.116102664901814	0.381954546993989
	IS+ (liraglutide)	0.353134036064148	0.118213379933142	0.388898377304049
	IS– (placebo)	0.225416243076324	0.170729102325702	0.561664600831094
	IS– (liraglutide)	0.985372722148895	0.136820262345911	0.450111299065579
[16, 16, -8]	IS+ (placebo)	1.08653914928436	0.180802633289659	0.594804502996319
	IS+ (liraglutide)	0.862164080142975	0.184089576238908	0.605617887910758
	IS– (placebo)	0.666717529296875	0.265870480283731	0.874660706037418
	IS– (liraglutide)	1.88295125961304	0.213065425676858	0.700942637391728
