# Supplementary material for: Liraglutide restores impaired associative learning in individuals with obesity
Source: Nat Metab. 2023 Aug 17;5(8):1352–63. doi: 10.1038/s42255-023-00859-y (PMC10447249; doi:10.1038/s42255-023-00859-y)
Supplement: Supplementary file 8 — Data points used to generate Extended Data Fig. 1. [file 42255_2023_859_MOESM8_ESM.xlsx]

## Sheet: Sheet 1
Correlation HOMA-IR vs BMI
HOMA-IR (placebo session)	BMI
1.64815	25.53
1.72148	23.47
0.615309	23.36
1.77778	22.53
0.639506	21.21
1.15358	22.17
2.01728	22.89
0.731852	21.3
0.860741	23.57
0.825679	21.21
0.674074	18.07
2.09481	21.23
1.34321	20.85
1.49827	21.12
0.394074	22.51
1.12	25.66
0.785679	20.22
1.54815	22.03
1.15704	22.36
1.38444	23.66
1.57136	24.08
0.956049	22.13
0.725926
0.9	22.85
1.2	25.98
1.65407	19.39
0.942963	21.82
2.26346	20.27
2.06519	22.78
4.01531	20.08
1.64815	25.47
1.72148	23.91
0.615309	22.53
1.77778	22.87
0.639506	21.19
1.15358	22.66
2.01728	23.33
0.731852	21.15
0.860741	23.46
0.825679	21.85
0.674074	19.25
2.09481	21.14
1.34321	21.82
1.49827	21.61
0.394074	22.07
1.12	25.99
0.785679	20.47
1.54815	21.76
1.15704	22.82
1.38444	23.91
1.57136	24.02
0.956049	21.71
0.725926	22.46
0.9	22.69
1.2	26.01
1.65407	19.06
0.942963	21.75
2.26346	19.87
2.06519	23.05
4.01531	20.27
2.11259	34.07
2.75407	34.64
2.3684	29.67
4.96049	29.73
2.51852	30.86
1.63704	40.6
1.38	32.67
4.01531	38.91
2.45333	30.93
3.09358	34.92
2.17235	42.49
3.1	31.99
1.99111	43.48
4.76889	35.51
6.50914	36.67
2.66667	35.94
2.94	44.54
3.44296	49.86
6.11556	33.37
10.1889	35.22
3.24889	32.37
3.33827	36.67
2.06074	37.75
3.8237	38.53
2.11259	33.99
2.75407	33.9
2.3684	29.75
4.96049	29.25
2.51852	30.8
1.63704	41.5
1.38	31.59
4.01531	39.97
2.45333	31.27
3.09358	34.92
2.17235	38.18
3.1	31.78
1.99111	43.62
4.76889	35.83
6.50914	36.09
2.66667	35.75
2.94	44.89
3.44296	51.18
6.11556	33.61
10.1889	34.92
3.24889	32.02
3.33827	35.97
2.06074	37.92
3.8237	39.14
